# Supplementary material for: Impact of Changed Use of Greenspace during COVID-19 Pandemic on Depression and Anxiety
Source: Int J Environ Res Public Health. 2021 May 29;18(11):5842. doi: 10.3390/ijerph18115842 (PMC8197797; doi:10.3390/ijerph18115842)
Supplement: Supplementary file 1 [file ijerph-18-05842-s001.zip]

Archive with 1 entries (1 files):
- ijerph-1239445-supplementary.pdf
